# Supplementary material for: Dynamic stroma reorganization drives blood vessel dysmorphia during glioma growth
Source: EMBO Mol Med. 2017 Oct 16;9(12):1629–45. doi: 10.15252/emmm.201607445 (PMC5709745; doi:10.15252/emmm.201607445)
Supplement: Supplementary file 5 — Movie EV2 [file EMMM-9-1629-s005.zip]

Archive with 5 entries (4 files):
- MovieEV2_legend.docx
- MovieEV2.avi
- __MACOSX/
- __MACOSX/._MovieEV2_legend.docx
- __MACOSX/._MovieEV2.avi
